# Supplementary material for: The Drosophila ribonucleoprotein Clueless is required for ribosome biogenesis in vivo
Source: J Biol Chem. 2024 Oct 30;300(12):107946. doi: 10.1016/j.jbc.2024.107946 (PMC11625335; doi:10.1016/j.jbc.2024.107946)
Supplement: Table S1 [file mmc5.xlsx]

## Sheet: Sheet1
Table S1 Excel file with all identified Clu-associated proteins from Figure 2A
Accession	SP	Protein names	Description	Gene_symbol	Clu-myc (PSM#)	YW (PSM#)	Enrichment Ratio (ER) Clu-myc/YW	# AAs	MW [kDa]	calc. pI
13959710	P12613	T-complex protein 1 subunit alpha (TCP-1-alpha) (CCT-alpha)	RecName: Full=T-complex protein 1 subunit alpha; Short=TCP-1-alpha; AltName: Full=CCT-alpha	TCPA	1		#DIV/0!	557	59.5193	6.39209
12644016	P52295	Importin subunit alpha (Karyopherin subunit alpha) (Pendulin)	RecName: Full=Importin subunit alpha; AltName: Full=Karyopherin subunit alpha; AltName: Full=Pendulin	IMA	1		#DIV/0!	522	57.7857	5.35107
14286181	P47949	Troponin C, isoform 3	RecName: Full=Troponin C, isoform 3	TNNC3	1		#DIV/0!	155	17.6845	4.18311
74861726	Q8I0G5	Coatomer subunit gamma (Gamma-coat protein) (Gamma-COP)	RecName: Full=Coatomer subunit gamma; AltName: Full=Gamma-coat protein; Short=Gamma-COP	COPG	1		#DIV/0!	883	97.6284	5.66846
12644110	P09052	ATP-dependent RNA helicase vasa, isoform A (EC 3.6.4.13) (Antigen Mab46F11)	RecName: Full=ATP-dependent RNA helicase vasa, isoform A; AltName: Full=Antigen Mab46F11	VASA1	1		#DIV/0!	661	72.2867	5.65576
74870903	Q9VTU4	Eukaryotic translation initiation factor 3 subunit L (eIF3l)	RecName: Full=Eukaryotic translation initiation factor 3 subunit L; Short=eIF3l	EIF3L	1		#DIV/0!	539	63.1824	5.96045
133891	P13008	40S ribosomal protein S26 (DS31)	RecName: Full=40S ribosomal protein S26; Short=DS31	RS26	1		#DIV/0!	114	13.2582	11.1509
2498844	Q24492	Replication protein A 70 kDa DNA-binding subunit (RP-A p70) (Replication factor A protein 1) (RF-A protein 1) (Single-stranded DNA-binding protein) (DmRPA1)	RecName: Full=Replication protein A 70 kDa DNA-binding subunit; Short=RP-A p70; AltName: Full=Replication factor A protein 1; Short=RF-A protein 1; AltName: Full=Single-stranded DNA-binding protein; Short=DmRPA1	RFA1	1		#DIV/0!	603	66.5824	6.75635
121953117	Q0E940	Eukaryotic translation initiation factor 3 subunit B (eIF3b) (Eukaryotic translation initiation factor 3 subunit 9)	RecName: Full=Eukaryotic translation initiation factor 3 subunit B; Short=eIF3b; AltName: Full=Eukaryotic translation initiation factor 3 subunit 9	EIF3B	1		#DIV/0!	690	80.3908	6.27783
12643524	Q9Y105	Probable glutamine--tRNA ligase (EC 6.1.1.18) (Glutaminyl-tRNA synthetase) (GlnRS)	RecName: Full=Probable glutamine--tRNA ligase; AltName: Full=Glutaminyl-tRNA synthetase; Short=GlnRS	SYQ	1		#DIV/0!	778	87.4531	7.21045
12644007	P28750	Maternal protein exuperantia	RecName: Full=Maternal protein exuperantia	EXU	1		#DIV/0!	532	57.9391	9.53955
14286160	O18413	26S protease regulatory subunit 8	RecName: Full=26S protease regulatory subunit 8	PRS8	1		#DIV/0!	405	45.8282	8.41162
17366808	Q9GQN5	Transcriptional regulator ATRX homolog (EC 3.6.4.12) (ATP-dependent helicase XNP) (X-linked nuclear protein) (d-xnp) (dXNP)	RecName: Full=Transcriptional regulator ATRX homolog; AltName: Full=ATP-dependent helicase XNP; AltName: Full=X-linked nuclear protein; AltName: Full=d-xnp; AltName: Full=dXNP	ATRX	1		#DIV/0!	1311	148.128	8.44092
30580394	Q8MSS1	Protein lava lamp	RecName: Full=Protein lava lamp	LVA	1		#DIV/0!	2779	315.71	4.85596
48429216	P20478	Glutamine synthetase 2 cytoplasmic (EC 6.3.1.2) (Glutamate--ammonia ligase 2)	RecName: Full=Glutamine synthetase 2 cytoplasmic; AltName: Full=Glutamate--ammonia ligase 2	GLNA2	1		#DIV/0!	369	41.2781	5.63037
51316939	Q9W334	40S ribosomal protein S28	RecName: Full=40S ribosomal protein S28	RS28	1		#DIV/0!	65	7.47205	10.3745
51701865	Q9VMU4	60S ribosomal protein L37a	RecName: Full=60S ribosomal protein L37a	RL37A	1		#DIV/0!	92	10.3044	10.6089
122129655	Q7K4H4	Bifunctional lysine-specific demethylase and histidyl-hydroxylase NO66 (EC 1.14.11.-) (Histone lysine demethylase NO66)	RecName: Full=Bifunctional lysine-specific demethylase and histidyl-hydroxylase NO66; AltName: Full=Histone lysine demethylase NO66	NO66	1		#DIV/0!	653	73.0523	7.84033
118960	P25161	Probable 26S proteasome non-ATPase regulatory subunit 3 (26S proteasome subunit S3) (Diphenol oxidase A2 component) (DOX-A2) (Regulatory particle non-ATPase 3)	RecName: Full=Probable 26S proteasome non-ATPase regulatory subunit 3; Short=26S proteasome subunit S3; AltName: Full=Diphenol oxidase A2 component; Short=DOX-A2; AltName: Full=Regulatory particle non-ATPase 3	PSMD3	1		#DIV/0!	494	55.9696	8.99756
121694	P20432	Glutathione S-transferase D1 (EC 2.5.1.18) (EC 4.5.1.1) (DDT-dehydrochlorinase)	RecName: Full=Glutathione S-transferase D1; AltName: Full=DDT-dehydrochlorinase	GSTD1	1		#DIV/0!	209	23.8511	7.2251
133253	P07909	Heterogeneous nuclear ribonucleoprotein A1 (hnRNP A1) (PEN repeat clone P9) (hnRNP core protein A1-A)	RecName: Full=Heterogeneous nuclear ribonucleoprotein A1; Short=hnRNP A1; AltName: Full=PEN repeat clone P9; AltName: Full=hnRNP core protein A1-A	ROA1	1		#DIV/0!	365	39.0143	9.02686
729335	P21914	Succinate dehydrogenase [ubiquinone] iron-sulfur subunit, mitochondrial (EC 1.3.5.1) (Iron-sulfur subunit of complex II) (Ip)	RecName: Full=Succinate dehydrogenase [ubiquinone] iron-sulfur subunit, mitochondrial; AltName: Full=Iron-sulfur subunit of complex II; Short=Ip; Flags: Precursor	SDHB	1		#DIV/0!	297	33.7189	8.66064
2500371	Q24154	60S ribosomal protein L29 (L43)	RecName: Full=60S ribosomal protein L29; AltName: Full=L43	RL29	1		#DIV/0!	76	8.91486	11.3413
10720068	Q9V447	Krueppel homolog 2 (Protein Kr-h2)	RecName: Full=Krueppel homolog 2; AltName: Full=Protein Kr-h2	KRH2	1		#DIV/0!	276	31.1953	9.77393
11131875	Q9W2N0	F-actin-capping protein subunit alpha	RecName: Full=F-actin-capping protein subunit alpha	CAPZA	1		#DIV/0!	286	32.7393	5.93506
11386857	Q9W0P5	UDP-glucose 4-epimerase (EC 5.1.3.2) (Galactowaldenase) (UDP-N-acetylgalactosamine 4-epimerase) (UDP-GalNAc 4-epimerase) (UDP-N-acetylglucosamine 4-epimerase) (UDP-GlcNAc 4-epimerase) (EC 5.1.3.7) (UDP-galactose 4-epimerase)	RecName: Full=UDP-glucose 4-epimerase; AltName: Full=Galactowaldenase; AltName: Full=UDP-N-acetylgalactosamine 4-epimerase; Short=UDP-GalNAc 4-epimerase; AltName: Full=UDP-N-acetylglucosamine 4-epimerase; Short=UDP-GlcNAc 4-epimerase; AltName: Full=UDP-galactose 4-epimerase	GALE	1		#DIV/0!	350	38.6723	7.45947
12644286	P48591	Ribonucleoside-diphosphate reductase large subunit (EC 1.17.4.1) (Ribonucleoside-diphosphate reductase subunit M1) (Ribonucleotide reductase large subunit)	RecName: Full=Ribonucleoside-diphosphate reductase large subunit; AltName: Full=Ribonucleoside-diphosphate reductase subunit M1; AltName: Full=Ribonucleotide reductase large subunit	RIR1	1		#DIV/0!	812	91.9191	7.45947
12644469	Q94516	ATP synthase subunit b, mitochondrial (ATPase subunit b) (FO-ATP synthase subunit b)	RecName: Full=ATP synthase subunit b, mitochondrial; Short=ATPase subunit b; AltName: Full=FO-ATP synthase subunit b; Flags: Precursor	AT5F1	1		#DIV/0!	243	27.3403	8.71924
25453459	P48994	Transient-receptor-potential-like protein	RecName: Full=Transient-receptor-potential-like protein	TRPL	1		#DIV/0!	1124	127.668	8.76318
33860158	Q9VPH7	Eukaryotic peptide chain release factor subunit 1 (Eukaryotic release factor 1) (eRF1)	RecName: Full=Eukaryotic peptide chain release factor subunit 1; Short=Eukaryotic release factor 1; Short=eRF1	ERF1	1		#DIV/0!	438	49.1292	6.0874
55584092	Q08473	RNA-binding protein squid (Heterogeneous nuclear ribonucleoprotein 40) (HNRNP 40)	RecName: Full=RNA-binding protein squid; AltName: Full=Heterogeneous nuclear ribonucleoprotein 40; Short=HNRNP 40	SQD	1		#DIV/0!	344	36.1621	7.45947
55977784	P29845	Heat shock 70 kDa protein cognate 5	RecName: Full=Heat shock 70 kDa protein cognate 5	HSP7E	1		#DIV/0!	686	74.0202	6.354
62900602	Q9V6U9	Probable trans-2-enoyl-CoA reductase, mitochondrial (EC 1.3.1.38)	RecName: Full=Probable trans-2-enoyl-CoA reductase, mitochondrial; Flags: Precursor	MECR	1		#DIV/0!	357	39.0864	9.11475
74868337	Q9VCK0	Eukaryotic translation initiation factor 3 subunit D-1 (eIF3d-1) (Eukaryotic translation initiation factor 3 subunit 7-1) (Eukaryotic translation initiation factor 3 subunit p66)	RecName: Full=Eukaryotic translation initiation factor 3 subunit D-1; Short=eIF3d-1; AltName: Full=Eukaryotic translation initiation factor 3 subunit 7-1; AltName: Full=Eukaryotic translation initiation factor 3 subunit p66	EI3D1	1		#DIV/0!	560	63.7577	7.02002
74942758	Q9I7S8	Multifunctional protein ADE2 (Protein adenosine-5) [Includes: Phosphoribosylaminoimidazole-succinocarboxamide synthase (EC 6.3.2.6) (SAICAR synthetase); Phosphoribosylaminoimidazole carboxylase (EC 4.1.1.21) (AIR carboxylase) (AIRC)]	RecName: Full=Multifunctional protein ADE2; AltName: Full=Protein adenosine-5; Includes: RecName: Full=Phosphoribosylaminoimidazole-succinocarboxamide synthase; AltName: Full=SAICAR synthetase; Includes: RecName: Full=Phosphoribosylaminoimidazole carboxylase; AltName: Full=AIR carboxylase; Short=AIRC	PUR6	1		#DIV/0!	429	47.2516	8.07471
74948048	Q9VIW7	tRNA-splicing ligase RtcB homolog (EC 6.5.1.3)	RecName: Full=tRNA-splicing ligase RtcB homolog	RTCB	1		#DIV/0!	506	55.8801	7.69385
74949087	Q9W5N2	60S ribosomal protein L38	RecName: Full=60S ribosomal protein L38	RL38	1		#DIV/0!	70	8.19464	10.2866
116242809	Q8WXH0	Nesprin-2	RecName: Full=Nesprin-2; AltName: Full=Nuclear envelope spectrin repeat protein 2; AltName: Full=Nucleus and actin connecting element protein; Short=Protein NUANCE; AltName: Full=Synaptic nuclear envelope protein 2; Short=Syne-2	SYNE2	1		#DIV/0!	6885	795.944	5.36377
172046169	Q73HK8	Protein translocase subunit SecA	RecName: Full=Protein translocase subunit SecA	SECA	1		#DIV/0!	868	99.9023	6.87354
313471772	A1ZA47	PDZ and LIM domain protein Zasp (Z band alternatively spliced PDZ-motif protein)	RecName: Full=PDZ and LIM domain protein Zasp; AltName: Full=Z band alternatively spliced PDZ-motif protein	ZASP	1		#DIV/0!	2194	237.917	6.41748
425906042	Q34391	PDZ and LIM domain protein Zasp	RecName: Full=Cytochrome c oxidase subunit 1; AltName: Full=Cytochrome c oxidase polypeptide I	COX1	1		#DIV/0!	511	56.3242	6.56592
1729872	P48605	T-complex protein 1 subunit gamma (TCP-1-gamma) (CCT-gamma)	RecName: Full=T-complex protein 1 subunit gamma; Short=TCP-1-gamma; AltName: Full=CCT-gamma	TCPG	2		#DIV/0!	544	59.3573	6.80029
122054	P02283	Histone H2B	RecName: Full=Histone H2B	H2B	2		#DIV/0!	123	13.6875	10.3452
34922289	Q9VP61	Acetyl-coenzyme A synthetase (EC 6.2.1.1) (Acetate--CoA ligase) (Acetyl-CoA synthetase) (ACS) (AceCS) (Acyl-activating enzyme)	RecName: Full=Acetyl-coenzyme A synthetase; AltName: Full=Acetate--CoA ligase; AltName: Full=Acetyl-CoA synthetase; Short=ACS; Short=AceCS; AltName: Full=Acyl-activating enzyme	ACSA	2		#DIV/0!	670	75.9105	5.70654
117016	P00408	Cytochrome c oxidase subunit 2 (EC 1.9.3.1) (Cytochrome c oxidase polypeptide II)	RecName: Full=Cytochrome c oxidase subunit 2; AltName: Full=Cytochrome c oxidase polypeptide II	COX2	2		#DIV/0!	228	26.1734	5.09717
33112444	Q24498	Ryanodine receptor (Ryanodine receptor 44F)	RecName: Full=Ryanodine receptor; AltName: Full=Ryanodine receptor 44F	RYR	2		#DIV/0!	5127	580.642	5.60498
1170496	P41374	Eukaryotic translation initiation factor 2 subunit 1 (Eukaryotic translation initiation factor 2 subunit alpha) (eIF-2-alpha)	RecName: Full=Eukaryotic translation initiation factor 2 subunit 1; AltName: Full=Eukaryotic translation initiation factor 2 subunit alpha; Short=eIF-2-alpha	IF2A	2		#DIV/0!	341	38.6217	4.94482
14286121	O18640	Guanine nucleotide-binding protein subunit beta-like protein (Receptor of activated protein kinase C homolog)	RecName: Full=Guanine nucleotide-binding protein subunit beta-like protein; AltName: Full=Receptor of activated protein kinase C homolog	GBLP	2		#DIV/0!	318	35.5957	7.47412
30581054	P48601	26S protease regulatory subunit 4 (P26s4)	RecName: Full=26S protease regulatory subunit 4; Short=P26s4	PRS4	2		#DIV/0!	439	49.2927	6.58057
41019509	Q23979	Myosin-IB (MIB) (Brush border myosin IB) (BBMIB)	RecName: Full=Myosin-IB; Short=MIB; AltName: Full=Brush border myosin IB; Short=BBMIB	MY61F	2		#DIV/0!	1035	118.915	9.0415
28376845	Q9VSA3	Probable medium-chain specific acyl-CoA dehydrogenase, mitochondrial (MCAD) (EC 1.3.8.7)	RecName: Full=Probable medium-chain specific acyl-CoA dehydrogenase, mitochondrial; Short=MCAD; Flags: Precursor	ACADM	2		#DIV/0!	419	45.8424	7.94287
14916636	Q9XTL9	Glycogen phosphorylase (EC 2.4.1.1)	RecName: Full=Glycogen phosphorylase	PYG	3		#DIV/0!	844	96.9352	6.52197
401325	P31409	V-type proton ATPase subunit B (V-ATPase subunit B) (V-ATPase 55 kDa subunit) (Vacuolar proton pump subunit B)	RecName: Full=V-type proton ATPase subunit B; Short=V-ATPase subunit B; AltName: Full=V-ATPase 55 kDa subunit; AltName: Full=Vacuolar proton pump subunit B	VATB	3		#DIV/0!	490	54.5149	5.40186
49036477	Q9VA91	40S ribosomal protein S7	RecName: Full=40S ribosomal protein S7	RS7	3		#DIV/0!	194	22.1563	9.80322
17380398	P13469	DNA-binding protein modulo	RecName: Full=DNA-binding protein modulo	MODU	3		#DIV/0!	542	60.2732	5.42725
1350780	P08570	60S acidic ribosomal protein P1 (Acidic ribosomal protein RPA2) (RP21C)	RecName: Full=60S acidic ribosomal protein P1; AltName: Full=Acidic ribosomal protein RPA2; AltName: Full=RP21C	RLA1	3		#DIV/0!	112	11.5058	4.41162
73915361	O77458		RecName: Full=Triosephosphate isomerase; Short=TIM; AltName: Full=Triose-phosphate isomerase	TPIS	3		#DIV/0!	247	26.6087	6.3667
47117786	P98163	Putative vitellogenin receptor (Protein yolkless) (YL)	RecName: Full=Putative vitellogenin receptor; AltName: Full=Protein yolkless; Short=YL; Flags: Precursor	YL	4		#DIV/0!	1984	219.377	6.20166
27923979	O62619	Pyruvate kinase (PK) (EC 2.7.1.40)	RecName: Full=Pyruvate kinase; Short=PK	KPYK	5		#DIV/0!	533	57.4039	7.44482
133975	P29327	40S ribosomal protein S6	RecName: Full=40S ribosomal protein S6	RS6	5		#DIV/0!	248	28.3899	10.7407
121953145	Q0E9B6	40S ribosomal protein S11	RecName: Full=40S ribosomal protein S11	RS11	5		#DIV/0!	155	18.0939	10.9312
730537	P41093	60S ribosomal protein L18a	RecName: Full=60S ribosomal protein L18a	RL18A	6		#DIV/0!	177	21.0164	10.6235
2494300	Q24208	Eukaryotic translation initiation factor 2 subunit 3 (Eukaryotic translation initiation factor 2 subunit gamma) (eIF-2-gamma)	RecName: Full=Eukaryotic translation initiation factor 2 subunit 3; AltName: Full=Eukaryotic translation initiation factor 2 subunit gamma; Short=eIF-2-gamma	IF2G	6		#DIV/0!	475	51.4525	8.73389
66774183	P22977	Chorion protein S16	RecName: Full=Chorion protein S16; Flags: Precursor	CH16	8		#DIV/0!	138	14.2562	7.81104
138592	P02843	Vitellogenin-1 (Vitellogenin I) (Yolk protein 1)	RecName: Full=Vitellogenin-1; AltName: Full=Vitellogenin I; AltName: Full=Yolk protein 1; Flags: Precursor	VIT1	10		#DIV/0!	439	48.6815	7.69385
74872602	Q9W401	Probable citrate synthase, mitochondrial (EC 2.3.3.16) (Protein knockdown)	RecName: Full=Probable citrate synthase, mitochondrial; AltName: Full=Protein knockdown; Flags: Precursor	CISY	16		#DIV/0!	464	51.5416	8.80713
116220	P07186	Chorion protein S19	RecName: Full=Chorion protein S19; Flags: Precursor	CH19	18		#DIV/0!	173	18.5131	9.36377
229486463	A1ZAB5	Protein clueless (Clustered mitochondria protein homolog)	RecName: Full=Protein clueless; AltName: Full=Clustered mitochondria protein homolog	CLU	90		#DIV/0!	1448	160.752	6.59521
14424471	P02844	Vitellogenin-2 (Vitellogenin II) (Yolk protein 2)	RecName: Full=Vitellogenin-2; AltName: Full=Vitellogenin II; AltName: Full=Yolk protein 2; Flags: Precursor	VIT2	18	1	18	442	49.63	7.95752
17380352	P13060	Elongation factor 2 (EF-2)	RecName: Full=Elongation factor 2; Short=EF-2	EF2	16	1	16	844	94.3981	6.59521
41019545	Q94522	Succinyl-CoA ligase [ADP/GDP-forming] subunit alpha, mitochondrial (EC 6.2.1.4) (EC 6.2.1.5) (Succinyl-CoA synthetase subunit alpha) (SCS-alpha)	RecName: Full=Succinyl-CoA ligase [ADP/GDP-forming] subunit alpha, mitochondrial; AltName: Full=Succinyl-CoA synthetase subunit alpha; Short=SCS-alpha; Flags: Precursor	SUCA	12	1	12	328	34.3671	8.98291
31340522	P36241	60S ribosomal protein L19	RecName: Full=60S ribosomal protein L19	RL19	9	1	9	203	23.9834	11.0044
12643911	Q9V3S0	Cytochrome P450 4g1 (EC 1.14.-.-) (CYPIVG1)	RecName: Full=Cytochrome P450 4g1; AltName: Full=CYPIVG1	CP4G1	9	1	9	556	62.9303	7.43018
544355	P35554	Flightin (Muscle protein 27)	RecName: Full=Flightin; AltName: Full=Muscle protein 27	FTN	8	1	8	182	20.6432	5.47803
172045934	Q9I7U4	Titin (D-Titin) (Kettin)	RecName: Full=Titin; AltName: Full=D-Titin; AltName: Full=Kettin	TITIN	7	1	7	18141	2064.5	5.0083
12644381	Q02748	Eukaryotic initiation factor 4A (eIF-4A) (EC 3.6.4.13) (ATP-dependent RNA helicase eIF4A)	RecName: Full=Eukaryotic initiation factor 4A; Short=eIF-4A; AltName: Full=ATP-dependent RNA helicase eIF4A	IF4A	7	1	7	403	45.8494	5.65576
123566	P02517	Heat shock protein 26	RecName: Full=Heat shock protein 26	HSP26	7	1	7	208	22.9798	7.56201
113424	P00334	Alcohol dehydrogenase (EC 1.1.1.1)	RecName: Full=Alcohol dehydrogenase	ADH	12	2	6	256	27.7439	7.95752
3122718	O16797	60S ribosomal protein L3	RecName: Full=60S ribosomal protein L3	RL3	12	2	6	416	46.8861	10.2427
543797	P07764	Fructose-bisphosphate aldolase (EC 4.1.2.13)	RecName: Full=Fructose-bisphosphate aldolase	ALF	6	1	6	361	39.0233	7.40088
66774178	P07182	Chorion protein S36	RecName: Full=Chorion protein S36; Flags: Precursor	CH36	17	3	5.66667	284	29.8974	8.68994
51701866	Q9VTP4	60S ribosomal protein L10a-2	RecName: Full=60S ribosomal protein L10a-2	R10AB	11	2	5.5	217	24.2581	9.86182
74947986	Q9VHP0	ATP-dependent RNA helicase bel (EC 3.6.4.13) (Protein belle)	RecName: Full=ATP-dependent RNA helicase bel; AltName: Full=Protein belle	DDX3	16	3	5.33333	798	85.0293	7.53271
73920962	P19351	Troponin T, skeletal muscle (Protein intended thorax) (Protein upheld)	RecName: Full=Troponin T, skeletal muscle; AltName: Full=Protein intended thorax; AltName: Full=Protein upheld	TNNT	20	4	5	397	47.4194	4.64014
138597	P06607	Vitellogenin-3 (Vitellogenin III) (Yolk protein 3)	RecName: Full=Vitellogenin-3; AltName: Full=Vitellogenin III; AltName: Full=Yolk protein 3; Flags: Precursor	VIT3	15	3	5	420	46.0726	8.49951
76803819	P41042	40S ribosomal protein S4	RecName: Full=40S ribosomal protein S4	RS4	5	1	5	261	29.1159	10.1841
74949013	Q9W3W8	60S ribosomal protein L17	RecName: Full=60S ribosomal protein L17	RL17	5	1	5	186	21.5794	10.3013
14286124	P13706	Glycerol-3-phosphate dehydrogenase [NAD(+)], cytoplasmic (GPD-C) (GPDH-C) (EC 1.1.1.8)	RecName: Full=Glycerol-3-phosphate dehydrogenase [NAD(+)], cytoplasmic; Short=GPD-C; Short=GPDH-C	GPDA	5	1	5	363	39.6585	6.60986
74872851	Q9W5R8	60S ribosomal protein L5	RecName: Full=60S ribosomal protein L5	RL5	5	1	5	299	34.0158	9.77393
13626404	Q9NJH0	Elongation factor 1-gamma (EF-1-gamma) (eEF-1B gamma)	RecName: Full=Elongation factor 1-gamma; Short=EF-1-gamma; AltName: Full=eEF-1B gamma	EF1G	5	1	5	431	48.9368	7.04932
136072	P09491	Tropomyosin-2 (Tropomyosin I)	RecName: Full=Tropomyosin-2; AltName: Full=Tropomyosin I	TPM2	50	11	4.54545	284	32.9606	4.83057
20455458	P41092	60S ribosomal protein L27a	RecName: Full=60S ribosomal protein L27a	RL27A	4	1	4	149	17.0113	10.7114
302595965	P0CG69	Polyubiquitin [Cleaved into: Ubiquitin]	RecName: Full=Polyubiquitin; Contains: RecName: Full=Ubiquitin; Flags: Precursor	UBIQP	4	1	4	763	85.7463	7.66455
12644113	P10333	Accessory gland-specific peptide 26Aa (Male accessory gland secretory protein 355A)	RecName: Full=Accessory gland-specific peptide 26Aa; AltName: Full=Male accessory gland secretory protein 355A; Flags: Precursor	MS2A	4	1	4	264	29.6005	8.83643
27923965	O62621	Coatomer subunit beta' (Beta'-coat protein) (Beta'-COP)	RecName: Full=Coatomer subunit beta'; AltName: Full=Beta'-coat protein; Short=Beta'-COP	COPB2	4	1	4	914	102.648	5.26221
55584008	Q9W1V3	rRNA 2'-O-methyltransferase fibrillarin (EC 2.1.1.-) (Histone-glutamine methyltransferase)	RecName: Full=rRNA 2'-O-methyltransferase fibrillarin; AltName: Full=Histone-glutamine methyltransferase	FBRL	4	1	4	344	34.6158	10.2866
54039494	Q8T3U2	40S ribosomal protein S23	RecName: Full=40S ribosomal protein S23	RS23	4	1	4	143	16.0068	10.5942
60393882	Q9VWG3	40S ribosomal protein S10b	RecName: Full=40S ribosomal protein S10b	RS10B	4	1	4	160	17.8673	9.80322
34223725	P35416	Paramyosin, short form (Miniparamyosin)	RecName: Full=Paramyosin, short form; AltName: Full=Miniparamyosin	MYSP2	26	7	3.71429	640	74.2325	9.20264
12644316	P54385	Glutamate dehydrogenase, mitochondrial (GDH) (EC 1.4.1.3)	RecName: Full=Glutamate dehydrogenase, mitochondrial; Short=GDH; Flags: Precursor	DHE3	33	9	3.66667	562	62.4969	8.26514
20455512	P36188	Troponin I (Tn I) (Protein heldup) (Protein wings apart-A)	RecName: Full=Troponin I; Short=Tn I; AltName: Full=Protein heldup; AltName: Full=Protein wings apart-A	TNNI	11	3	3.66667	269	30.063	9.51025
68565081	Q9V496	Apolipophorins (Retinoid- and fatty acid-binding glycoprotein) [Cleaved into: Apolipophorin-2 (ApoL2) (Apolipophorin II); Apolipophorin-1 (ApoL1) (Apolipophorin I)]	RecName: Full=Apolipophorins; AltName: Full=Retinoid- and fatty acid-binding glycoprotein; Contains: RecName: Full=Apolipophorin-2; AltName: Full=ApoL2; AltName: Full=Apolipophorin II; Contains: RecName: Full=Apolipophorin-1; AltName: Full=ApoL1; AltName: Full=Apolipophorin I; Flags: Precursor	APLP	54	15	3.6	3351	372.447	7.97217
547973	P35415	Paramyosin, long form	RecName: Full=Paramyosin, long form	MYSP1	35	10	3.5	879	102.277	5.57959
55584057	P29844	Heat shock 70 kDa protein cognate 3 (78 kDa glucose-regulated protein homolog) (GRP 78) (Heat shock protein cognate 72)	RecName: Full=Heat shock 70 kDa protein cognate 3; AltName: Full=78 kDa glucose-regulated protein homolog; AltName: Full=GRP 78; AltName: Full=Heat shock protein cognate 72; Flags: Precursor	HSP7C	7	2	3.5	656	72.2165	5.36377
14286156	P50882	60S ribosomal protein L9	RecName: Full=60S ribosomal protein L9	RL9	7	2	3.5	190	21.3783	9.68604
66774179	P07184	Chorion protein S18	RecName: Full=Chorion protein S18; Flags: Precursor	CH18	10	3	3.33333	172	17.2205	9.31982
41712743	P23128	Putative ATP-dependent RNA helicase me31b (EC 3.6.4.13) (Maternal expression at 31B)	RecName: Full=Putative ATP-dependent RNA helicase me31b; AltName: Full=Maternal expression at 31B	DDX6	13	4	3.25	459	51.912	7.63525
68067554	P08736	Elongation factor 1-alpha 1 (EF-1-alpha-1) (50 kDa female-specific protein)	RecName: Full=Elongation factor 1-alpha 1; Short=EF-1-alpha-1; AltName: Full=50 kDa female-specific protein	EF1A1	25	8	3.125	463	50.2754	9.0708
56405290	P09180	60S ribosomal protein L4 (L1)	RecName: Full=60S ribosomal protein L4; AltName: Full=L1	RL4	37	12	3.08333	401	44.9981	11.4731
68067447	P15007	Enolase (EC 4.2.1.11) (2-phospho-D-glycerate hydro-lyase) (2-phosphoglycerate dehydratase)	RecName: Full=Enolase; AltName: Full=2-phospho-D-glycerate hydro-lyase; AltName: Full=2-phosphoglycerate dehydratase	ENO	6	2	3	500	54.2761	8.52881
3122682	O17445	60S ribosomal protein L15	RecName: Full=60S ribosomal protein L15	RL15	6	2	3	204	24.3102	11.4731
47117807	Q9VFC8	Glycogen [starch] synthase (EC 2.4.1.11) (Glycogen synthase)	RecName: Full=Glycogen [starch] synthase; AltName: Full=Glycogen synthase	GYS	6	2	3	709	81.7018	6.65381
78099791	P05990	CAD protein (Protein rudimentary) [Includes: Glutamine-dependent carbamoyl-phosphate synthase (EC 6.3.5.5); Aspartate carbamoyltransferase (EC 2.1.3.2); Dihydroorotase (EC 3.5.2.3)]	RecName: Full=CAD protein; AltName: Full=Protein rudimentary; Includes: RecName: Full=Glutamine-dependent carbamoyl-phosphate synthase; Includes: RecName: Full=Aspartate carbamoyltransferase; Includes: RecName: Full=Dihydroorotase	PYR1	3	1	3	2224	246.515	6.63916
125270	P08181	Casein kinase II subunit alpha (CK II subunit alpha) (EC 2.7.11.1)	RecName: Full=Casein kinase II subunit alpha; Short=CK II subunit alpha	CSK2A	3	1	3	336	39.9343	7.23975
1705622	P17336	Catalase (EC 1.11.1.6)	RecName: Full=Catalase	CATA	3	1	3	506	57.1134	8.17725
150421662	P38979	40S ribosomal protein SA (K14) (Laminin receptor homolog) (Protein stubarista)	RecName: Full=40S ribosomal protein SA; AltName: Full=K14; AltName: Full=Laminin receptor homolog; AltName: Full=Protein stubarista	RSSA	3	1	3	313	35.3192	6.55127
3123274	P04359	60S ribosomal protein L32 (Ribosomal protein 49)	RecName: Full=60S ribosomal protein L32; AltName: Full=Ribosomal protein 49	RL32	3	1	3	134	16.0098	11.3999
71151995	Q94518	Nascent polypeptide-associated complex subunit alpha (NAC-alpha) (Alpha-NAC)	RecName: Full=Nascent polypeptide-associated complex subunit alpha; Short=NAC-alpha; AltName: Full=Alpha-NAC	NACA	3	1	3	217	23.0067	4.7417
76789674	P06754	Tropomyosin-1, isoforms 9A/A/B (Cytoskeletal tropomyosin) (Tropomyosin II)	RecName: Full=Tropomyosin-1, isoforms 9A/A/B; AltName: Full=Cytoskeletal tropomyosin; AltName: Full=Tropomyosin II	TPM1	41	14	2.92857	339	39.3013	4.94482
54039567	Q8MLY8	40S ribosomal protein S8	RecName: Full=40S ribosomal protein S8	RS8	14	5	2.8	208	23.7449	10.4771
73920964	P49455	Tropomyosin-1, isoforms 33/34 (Tropomyosin II)	RecName: Full=Tropomyosin-1, isoforms 33/34; AltName: Full=Tropomyosin II	TPM4	39	14	2.78571	518	54.5522	4.41162
46396044	Q9VWH4	Probable isocitrate dehydrogenase [NAD] subunit alpha, mitochondrial (EC 1.1.1.41) (Isocitric dehydrogenase subunit alpha) (NAD(+)-specific ICDH subunit alpha)	RecName: Full=Probable isocitrate dehydrogenase [NAD] subunit alpha, mitochondrial; AltName: Full=Isocitric dehydrogenase subunit alpha; AltName: Full=NAD(+)-specific ICDH subunit alpha; Flags: Precursor	IDH3A	11	4	2.75	377	40.818	7.35693
116226	P07183	Chorion protein S38	RecName: Full=Chorion protein S38	CH38	8	3	2.66667	306	30.4291	9.12939
47606749	Q05825	ATP synthase subunit beta, mitochondrial (EC 3.6.3.14)	RecName: Full=ATP synthase subunit beta, mitochondrial; Flags: Precursor	ATPB	76	29	2.62069	505	54.0744	5.2749
76803818	P46223	60S ribosomal protein L7a	RecName: Full=60S ribosomal protein L7a	RL7A	13	5	2.6	271	30.7127	10.7114
266311	P11147	Heat shock 70 kDa protein cognate 4 (Heat shock 70 kDa protein 88E)	RecName: Full=Heat shock 70 kDa protein cognate 4; AltName: Full=Heat shock 70 kDa protein 88E	HSP7D	20	8	2.5	651	71.0874	5.51611
548856	Q06559	40S ribosomal protein S3	RecName: Full=40S ribosomal protein S3	RS3	15	6	2.5	246	27.4536	9.39307
76803808	P21187	Polyadenylate-binding protein (PABP) (Poly(A)-binding protein)	RecName: Full=Polyadenylate-binding protein; Short=PABP; Short=Poly(A)-binding protein	PABP	5	2	2.5	634	69.8816	9.30518
27923973	P41043	Glutathione S-transferase S1 (EC 2.5.1.18) (GST class-sigma 1) (Glutathione S-transferase 2)	RecName: Full=Glutathione S-transferase S1; AltName: Full=GST class-sigma 1; AltName: Full=Glutathione S-transferase 2	GSTS1	5	2	2.5	249	27.596	4.65283
730528	P41126	60S ribosomal protein L13 (BBC1 protein homolog)	RecName: Full=60S ribosomal protein L13; AltName: Full=BBC1 protein homolog	RL13	5	2	2.5	218	24.9358	10.9897
50402125	P84040	Histone H4	RecName: Full=Histone H4	H4	5	2	2.5	103	11.3744	11.356
1710732	Q03334	40S ribosomal protein S13	RecName: Full=40S ribosomal protein S13	RS13	5	2	2.5	151	17.1676	10.5503
13124809	P32100	60S ribosomal protein L7	RecName: Full=60S ribosomal protein L7	RL7	12	5	2.4	252	29.5336	10.8872
730652	P31009	40S ribosomal protein S2 (Protein strings of pearls)	RecName: Full=40S ribosomal protein S2; AltName: Full=Protein strings of pearls	RS2	7	3	2.33333	267	28.8814	10.1548
25089516	Q9V3R1	Accessory gland protein Acp36DE	RecName: Full=Accessory gland protein Acp36DE; Flags: Precursor	A36DE	34	15	2.26667	912	101.861	8.98291
127183	P18432	Myosin regulatory light chain 2 (MLC-2)	RecName: Full=Myosin regulatory light chain 2; Short=MLC-2	MLR	9	4	2.25	222	23.6996	4.80518
133771	P14130	40S ribosomal protein S14	RecName: Full=40S ribosomal protein S14	RS14	9	4	2.25	151	16.2547	10.3452
13124802	Q94511	NADH-ubiquinone oxidoreductase 75 kDa subunit, mitochondrial (EC 1.6.5.3) (EC 1.6.99.3) (Complex I-75kD) (CI-75kD)	RecName: Full=NADH-ubiquinone oxidoreductase 75 kDa subunit, mitochondrial; AltName: Full=Complex I-75kD; Short=CI-75kD; Flags: Precursor	NDUS1	11	5	2.2	731	78.5807	6.84424
113987	P19889	60S acidic ribosomal protein P0 (Apurinic-apyrimidinic endonuclease) (DNA-(apurinic or apyrimidinic site) lyase) (EC 4.2.99.18)	RecName: Full=60S acidic ribosomal protein P0; AltName: Full=Apurinic-apyrimidinic endonuclease; AltName: Full=DNA-(apurinic or apyrimidinic site) lyase	RLA0	15	7	2.14286	317	34.1809	6.94678
68067546	P07486	Glyceraldehyde-3-phosphate dehydrogenase 1 (EC 1.2.1.12) (Glyceraldehyde-3-phosphate dehydrogenase I) (GAPDH I)	RecName: Full=Glyceraldehyde-3-phosphate dehydrogenase 1; AltName: Full=Glyceraldehyde-3-phosphate dehydrogenase I; Short=GAPDH I	G3P1	17	8	2.125	332	35.3282	8.17725
66774184	P48610	Arginine kinase (AK) (EC 2.7.3.3)	RecName: Full=Arginine kinase; Short=AK	KARG	21	10	2.1	356	39.8412	6.46826
48428725	P83967	Actin, indirect flight muscle (Actin-88F)	RecName: Full=Actin, indirect flight muscle; AltName: Full=Actin-88F; Flags: Precursor	ACT6	75	36	2.08333	376	41.6728	5.47803
110825729	P05661	Myosin heavy chain, muscle	RecName: Full=Myosin heavy chain, muscle	MYSA	207	103	2.00971	1962	224.328	6.21436
13124683	P02574	Actin, larval muscle (Actin-79B)	RecName: Full=Actin, larval muscle; AltName: Full=Actin-79B; Flags: Precursor	ACT4	66	33	2	376	41.7598	5.47803
5921205	P35381	ATP synthase subunit alpha, mitochondrial (Protein bellwether)	RecName: Full=ATP synthase subunit alpha, mitochondrial; AltName: Full=Protein bellwether; Flags: Precursor	ATPA	26	13	2	552	59.3844	9.01221
2507316	P50887	60S ribosomal protein L22	RecName: Full=60S ribosomal protein L22	RL22	10	5	2	299	30.5919	10.1108
123570	P02518	Heat shock protein 27	RecName: Full=Heat shock protein 27	HSP27	6	3	2	213	23.602	7.44482
33860207	P48588	40S ribosomal protein S25	RecName: Full=40S ribosomal protein S25	RS25	4	2	2	117	13.1934	10.272
133822	P17704	40S ribosomal protein S17	RecName: Full=40S ribosomal protein S17	RS17	4	2	2	131	15.2752	9.93506
14286117	Q24251	ATP synthase subunit d, mitochondrial (ATPase subunit d)	RecName: Full=ATP synthase subunit d, mitochondrial; Short=ATPase subunit d	ATP5H	4	2	2	178	20.1881	6.55127
73920219	P24156	Protein l(2)37Cc	RecName: Full=Protein l(2)37Cc	L2CC	2	1	2	276	30.3651	5.73193
27923982	P06742	Myosin light chain alkali	RecName: Full=Myosin light chain alkali	MLC1	2	1	2	155	17.5127	4.38623
2500436	P55828	40S ribosomal protein S20	RecName: Full=40S ribosomal protein S20	RS20	2	1	2	120	13.4793	10.3306
31340319	Q9VNE9	60S ribosomal protein L13a	RecName: Full=60S ribosomal protein L13a	RL13A	2	1	2	205	23.6322	11.0337
1350954	P48149	40S ribosomal protein S15Aa	RecName: Full=40S ribosomal protein S15Aa	RS15A	2	1	2	130	14.7619	9.80322
30316300	Q9V597	60S ribosomal protein L31	RecName: Full=60S ribosomal protein L31	RL31	2	1	2	124	14.5237	10.1987
46397771	P02299	Histone H3	RecName: Full=Histone H3	H3	2	1	2	136	15.3785	11.2681
3122262	O02195	Eukaryotic translation initiation factor 3 subunit I (eIF3i) (Eukaryotic translation initiation factor 3 subunit 2) (TRIP-1 homolog) (eIF-3-beta)	RecName: Full=Eukaryotic translation initiation factor 3 subunit I; Short=eIF3i; AltName: Full=Eukaryotic translation initiation factor 3 subunit 2; AltName: Full=TRIP-1 homolog; AltName: Full=eIF-3-beta	EIF3I	2	1	2	326	36.1366	5.33838
52788230	P08182	Casein kinase II subunit beta (CK II beta)	RecName: Full=Casein kinase II subunit beta; Short=CK II beta	CSK2B	2	1	2	235	27.07	5.32568
12644115	P10987	Actin-5C	RecName: Full=Actin-5C; Flags: Precursor	ACT1	63	32	1.96875	376	41.7948	5.47803
48429158	P61857	Tubulin beta-2 chain (Beta-2-tubulin)	RecName: Full=Tubulin beta-2 chain; AltName: Full=Beta-2-tubulin	TBB2	33	17	1.94118	446	49.8378	4.83057
135396	P06603	Tubulin alpha-1 chain	RecName: Full=Tubulin alpha-1 chain	TBA1	23	12	1.91667	450	49.8765	5.13525
14286123	P07487	Glyceraldehyde-3-phosphate dehydrogenase 2 (EC 1.2.1.12) (Glyceraldehyde-3-phosphate dehydrogenase II) (GAPDH II)	RecName: Full=Glyceraldehyde-3-phosphate dehydrogenase 2; AltName: Full=Glyceraldehyde-3-phosphate dehydrogenase II; Short=GAPDH II	G3P2	17	9	1.88889	332	35.3473	8.44092
1703117	P53501	Actin-57B	RecName: Full=Actin-57B; Flags: Precursor	ACT3	55	30	1.83333	376	41.8078	5.38916
30923187	P19109	ATP-dependent RNA helicase p62 (EC 3.6.4.13)	RecName: Full=ATP-dependent RNA helicase p62	DDX17	11	6	1.83333	719	78.4996	9.59814
12644163	P22700	Calcium-transporting ATPase sarcoplasmic/endoplasmic reticulum type (EC 3.6.3.8) (Calcium ATPase at 60A) (Calcium pump)	RecName: Full=Calcium-transporting ATPase sarcoplasmic/endoplasmic reticulum type; AltName: Full=Calcium ATPase at 60A; AltName: Full=Calcium pump	ATC1	50	28	1.78571	1020	111.63	5.41455
123661	P02828	Heat shock protein 83 (HSP 82)	RecName: Full=Heat shock protein 83; AltName: Full=HSP 82	HSP83	23	13	1.76923	717	81.8142	5.021
14424436	P13607	Sodium/potassium-transporting ATPase subunit alpha (Na(+)/K(+) ATPase alpha subunit) (EC 3.6.3.9) (Sodium pump subunit alpha)	RecName: Full=Sodium/potassium-transporting ATPase subunit alpha; Short=Na(+)/K(+) ATPase alpha subunit; AltName: Full=Sodium pump subunit alpha	ATNA	7	4	1.75	1041	115.531	5.69385
51338816	Q99323	Myosin heavy chain, non-muscle (Myosin II) (Non-muscle MHC) (Zipper protein)	RecName: Full=Myosin heavy chain, non-muscle; AltName: Full=Myosin II; AltName: Full=Non-muscle MHC; AltName: Full=Zipper protein	MYSN	91	54	1.68519	2057	236.498	5.68115
13124274	O18404	3-hydroxyacyl-CoA dehydrogenase type-2 (EC 1.1.1.35) (17-beta-hydroxysteroid dehydrogenase 10) (17-beta-HSD 10) (EC 1.1.1.51) (3-hydroxy-2-methylbutyryl-CoA dehydrogenase) (EC 1.1.1.178) (3-hydroxyacyl-CoA dehydrogenase type II) (Mitochondrial ribonuclease P protein 2) (Mitochondrial RNase P protein 2) (Scully protein) (Type II HADH)	RecName: Full=3-hydroxyacyl-CoA dehydrogenase type-2; AltName: Full=17-beta-hydroxysteroid dehydrogenase 10; Short=17-beta-HSD 10; AltName: Full=3-hydroxy-2-methylbutyryl-CoA dehydrogenase; AltName: Full=3-hydroxyacyl-CoA dehydrogenase type II; AltName: Full=Mitochondrial ribonuclease P protein 2; Short=Mitochondrial RNase P protein 2; AltName: Full=Scully protein; AltName: Full=Type II HADH	HCD2	5	3	1.66667	255	26.8882	9.02686
13124721	Q94523	Succinate dehydrogenase [ubiquinone] flavoprotein subunit, mitochondrial (EC 1.3.5.1) (Flavoprotein subunit of complex II) (FP) (Succinyl coenzyme A synthetase flavoprotein subunit)	RecName: Full=Succinate dehydrogenase [ubiquinone] flavoprotein subunit, mitochondrial; AltName: Full=Flavoprotein subunit of complex II; Short=FP; AltName: Full=Succinyl coenzyme A synthetase flavoprotein subunit; Flags: Precursor	SDHA	5	3	1.66667	661	72.2973	7.12256
12644041	O01666	ATP synthase subunit gamma, mitochondrial (F-ATPase gamma subunit)	RecName: Full=ATP synthase subunit gamma, mitochondrial; AltName: Full=F-ATPase gamma subunit; Flags: Precursor	ATPG	16	10	1.6	297	32.8501	9.21729
290457688	P55830	40S ribosomal protein S3a (C3 protein)	RecName: Full=40S ribosomal protein S3a; AltName: Full=C3 protein	RS3A	8	5	1.6	268	30.3211	9.61279
45644942	P05303	Elongation factor 1-alpha 2 (EF-1-alpha-2)	RecName: Full=Elongation factor 1-alpha 2; Short=EF-1-alpha-2	EF1A2	8	5	1.6	462	50.6305	8.95361
54039449	Q9W237	40S ribosomal protein S16	RecName: Full=40S ribosomal protein S16	RS16	8	5	1.6	148	16.7642	10.1694
60416385	P55935	40S ribosomal protein S9	RecName: Full=40S ribosomal protein S9	RS9	8	5	1.6	195	22.6096	10.6089
116208	P07185	Chorion protein S15	RecName: Full=Chorion protein S15; Flags: Precursor	CH15	8	5	1.6	115	11.9738	8.92432
74948446	Q9VS34	60S ribosomal protein L18	RecName: Full=60S ribosomal protein L18	RL18	6	4	1.5	188	21.6511	11.5317
51701901	Q9V3G1	60S ribosomal protein L8	RecName: Full=60S ribosomal protein L8	RL8	3	2	1.5	256	27.8752	11.1509
44888974	P33438	Glutactin	RecName: Full=Glutactin; Flags: Precursor	GLT	3	2	1.5	1026	118.678	4.76709
1350732	P49630	60S ribosomal protein L36 (Protein minute(1)1B)	RecName: Full=60S ribosomal protein L36; AltName: Full=Protein minute(1)1B	RL36	3	2	1.5	115	13.4937	11.3706
3912968	P91926	AP-2 complex subunit alpha (Alpha-adaptin)	RecName: Full=AP-2 complex subunit alpha; AltName: Full=Alpha-adaptin	AP2A	3	2	1.5	940	105.553	7.18115
27734441	Q9V3P0	Peroxiredoxin 1 (EC 1.11.1.15) (Cytosolic thioredoxin peroxidase) (DPx-4783) (DmTPx-1) (Thioredoxin peroxidase)	RecName: Full=Peroxiredoxin 1; AltName: Full=Cytosolic thioredoxin peroxidase; Short=DPx-4783; Short=DmTPx-1; AltName: Full=Thioredoxin peroxidase	PRDX1	3	2	1.5	194	21.724	5.70654
51704291	P46222	60S ribosomal protein L11	RecName: Full=60S ribosomal protein L11	RL11	3	2	1.5	184	21.0992	10.0229
12644422	Q24439	ATP synthase subunit O, mitochondrial (Oligomycin sensitivity conferral protein) (OSCP)	RecName: Full=ATP synthase subunit O, mitochondrial; AltName: Full=Oligomycin sensitivity conferral protein; Short=OSCP; Flags: Precursor	ATPO	3	2	1.5	209	22.4083	9.62744
20137573	Q9W141	Putative ATP synthase subunit f, mitochondrial	RecName: Full=Putative ATP synthase subunit f, mitochondrial	ATPK	3	2	1.5	107	12.4754	10.0962
25091355	Q24560	Tubulin beta-1 chain (Beta-1-tubulin)	RecName: Full=Tubulin beta-1 chain; AltName: Full=Beta-1-tubulin	TBB1	42	29	1.44828	447	50.1151	4.85596
14424461	P13395	Spectrin alpha chain	RecName: Full=Spectrin alpha chain	SPTCA	50	39	1.28205	2415	278.132	5.19873
2500361	P55841	60S ribosomal protein L14	RecName: Full=60S ribosomal protein L14	RL14	5	4	1.25	166	19.1618	11.1802
6174942	Q94920	Voltage-dependent anion-selective channel (DmVDAC) (Porin)	RecName: Full=Voltage-dependent anion-selective channel; AltName: Full=DmVDAC; AltName: Full=Porin	VDAC	5	4	1.25	282	30.5315	6.96143
92090586	Q26365	ADP,ATP carrier protein (ADP/ATP translocase) (Adenine nucleotide translocator) (ANT) (Stress-sensitive protein B)	RecName: Full=ADP,ATP carrier protein; AltName: Full=ADP/ATP translocase; AltName: Full=Adenine nucleotide translocator; Short=ANT; AltName: Full=Stress-sensitive protein B	ADT	25	21	1.19048	312	34.1928	9.80322
14286182	Q00963	Spectrin beta chain	RecName: Full=Spectrin beta chain	SPTCB	21	21	1	2291	265.575	5.33838
13124689	P18091	Alpha-actinin, sarcomeric (F-actin cross-linking protein)	RecName: Full=Alpha-actinin, sarcomeric; AltName: Full=F-actin cross-linking protein	ACTN	18	18	1	924	106.952	5.69385
6093992	O61231	60S ribosomal protein L10 (QM protein homolog) (dQM)	RecName: Full=60S ribosomal protein L10; AltName: Full=QM protein homolog; AltName: Full=dQM	RL10	3	3	1	218	25.5112	9.84717
76803817	P48809	Heterogeneous nuclear ribonucleoprotein 27C (Hrb27-C) (HRP48.1) (hnRNP 48)	RecName: Full=Heterogeneous nuclear ribonucleoprotein 27C; Short=Hrb27-C; AltName: Full=HRP48.1; AltName: Full=hnRNP 48	RB27C	3	3	1	421	44.7417	6.80029
74870009	Q9VN25	Eukaryotic translation initiation factor 3 subunit A (eIF3a) (Eukaryotic translation initiation factor 3 subunit 10)	RecName: Full=Eukaryotic translation initiation factor 3 subunit A; Short=eIF3a; AltName: Full=Eukaryotic translation initiation factor 3 subunit 10	EIF3A	2	2	1	1140	133.798	9.01221
52783265	Q9VJY6	60S ribosomal protein L24	RecName: Full=60S ribosomal protein L24	RL24	2	2	1	155	17.5089	11.063
161788954	P08120	Collagen alpha-1(IV) chain	RecName: Full=Collagen alpha-1(IV) chain; Flags: Precursor	CO4A1	2	2	1	1779	174.193	8.60205
24418652	Q9VZS5	60S ribosomal protein L28	RecName: Full=60S ribosomal protein L28	RL28	2	2	1	144	16.0191	11.0923
13124102	Q9VA73	Calcium-binding mitochondrial carrier protein Aralar1	RecName: Full=Calcium-binding mitochondrial carrier protein Aralar1	CMC	2	2	1	695	76.7058	8.71924
73620969	P52034	ATP-dependent 6-phosphofructokinase (ATP-PFK) (Phosphofructokinase) (EC 2.7.1.11) (Phosphohexokinase)	RecName: Full=ATP-dependent 6-phosphofructokinase; Short=ATP-PFK; Short=Phosphofructokinase; AltName: Full=Phosphohexokinase	PFKA	2	2	1	788	86.5927	6.82959
93141332	Q27331	V-type proton ATPase catalytic subunit A isoform 2 (V-ATPase subunit A 2) (EC 3.6.3.14) (V-ATPase 69 kDa subunit 2) (Vacuolar proton pump subunit alpha 2)	RecName: Full=V-type proton ATPase catalytic subunit A isoform 2; Short=V-ATPase subunit A 2; AltName: Full=V-ATPase 69 kDa subunit 2; AltName: Full=Vacuolar proton pump subunit alpha 2	VATA2	1	1	1	614	68.2585	5.33838
112683	P29310	14-3-3 protein zeta (14-3-3-like protein) (Protein Leonardo)	RecName: Full=14-3-3 protein zeta; AltName: Full=14-3-3-like protein; AltName: Full=Protein Leonardo	1433Z	1	1	1	248	28.2101	4.88135
2500418	Q24186	40S ribosomal protein S5a	RecName: Full=40S ribosomal protein S5a	RS5A	1	1	1	228	25.4183	8.63135
1351240	P47938	Thioredoxin-1 (DmTrx-1) (Protein deadhead)	RecName: Full=Thioredoxin-1; Short=DmTrx-1; AltName: Full=Protein deadhead	THIO1	1	1	1	107	12.3764	9.40771
129193	P06002	Opsin Rh1 (Neither inactivation nor afterpotential E protein) (Outer R1-R6 photoreceptor cells opsin)	RecName: Full=Opsin Rh1; AltName: Full=Neither inactivation nor afterpotential E protein; AltName: Full=Outer R1-R6 photoreceptor cells opsin	OPS1	1	1	1	373	41.4667	8.01611
13124197	P82147	Protein lethal(2)essential for life (Protein Efl21)	RecName: Full=Protein lethal(2)essential for life; AltName: Full=Protein Efl21	L2EFL	1	1	1	187	21.2958	6.21436
19860779	P54397	39 kDa FK506-binding nuclear protein (EC 5.2.1.8) (Peptidyl-prolyl cis-trans isomerase) (PPIase) (Rotamase)	RecName: Full=39 kDa FK506-binding nuclear protein; AltName: Full=Peptidyl-prolyl cis-trans isomerase; Short=PPIase; AltName: Full=Rotamase	FKB39	1	1	1	357	39.3194	4.79248
45476989	Q9VQG4	Congested-like trachea protein	RecName: Full=Congested-like trachea protein	COLT	1	1	1	306	32.931	9.51025
231811	P29742	Clathrin heavy chain	RecName: Full=Clathrin heavy chain	CLH	18	22	0.818182	1678	191.055	5.71924
353526351	Q01989	Myosin heavy chain 95F (95F MHC) (Protein jaguar)	RecName: Full=Myosin heavy chain 95F; AltName: Full=95F MHC; AltName: Full=Protein jaguar	MYS9	3	5	0.6	1253	143.209	8.63135
47606723	P19107	Phosrestin-1 (49 kDa arrestin-like protein) (Arrestin-2) (Arrestin-B) (Phosrestin I)	RecName: Full=Phosrestin-1; AltName: Full=49 kDa arrestin-like protein; AltName: Full=Arrestin-2; AltName: Full=Arrestin-B; AltName: Full=Phosrestin I	ARRB	2	4	0.5	401	44.9998	8.60205
56405342	P48159	60S ribosomal protein L23 (L17A)	RecName: Full=60S ribosomal protein L23; AltName: Full=L17A	RL23	2	4	0.5	140	14.927	10.8286
50403703	O96553	C-1-tetrahydrofolate synthase, cytoplasmic (C1-THF synthase) [Includes: Methylenetetrahydrofolate dehydrogenase (EC 1.5.1.5); Methenyltetrahydrofolate cyclohydrolase (EC 3.5.4.9); Formyltetrahydrofolate synthetase (EC 6.3.4.3)]	RecName: Full=C-1-tetrahydrofolate synthase, cytoplasmic; Short=C1-THF synthase; Includes: RecName: Full=Methylenetetrahydrofolate dehydrogenase; Includes: RecName: Full=Methenyltetrahydrofolate cyclohydrolase; Includes: RecName: Full=Formyltetrahydrofolate synthetase	C1TC	1	2	0.5	968	103.438	7.79639
1718090	P54611	V-type proton ATPase subunit E (V-ATPase subunit E) (V-ATPase 26 kDa subunit) (Vacuolar proton pump subunit E)	RecName: Full=V-type proton ATPase subunit E; Short=V-ATPase subunit E; AltName: Full=V-ATPase 26 kDa subunit; AltName: Full=Vacuolar proton pump subunit E	VATE	1	2	0.5	226	26.0658	6.15088
20454793	Q9V8R9	Protein 4.1 homolog (Protein coracle)	RecName: Full=Protein 4.1 homolog; AltName: Full=Protein coracle	41	1	2	0.5	1698	184.056	8.70459
51701864	Q9V3P6	26S proteasome non-ATPase regulatory subunit 1 (26S proteasome regulatory complex subunit p110) (26S proteasome regulatory subunit RPN2)	RecName: Full=26S proteasome non-ATPase regulatory subunit 1; AltName: Full=26S proteasome regulatory complex subunit p110; AltName: Full=26S proteasome regulatory subunit RPN2	PSMD1	1	2	0.5	1020	113.127	5.18604
55584083	P39018	40S ribosomal protein S19a	RecName: Full=40S ribosomal protein S19a	RS19A	1	2	0.5	156	17.2803	10.1108
730637	P41094	40S ribosomal protein S18	RecName: Full=40S ribosomal protein S18	RS18	1	2	0.5	152	17.6006	10.4771
73920239	P10676	Neither inactivation nor afterpotential protein C (EC 2.7.11.1)	RecName: Full=Neither inactivation nor afterpotential protein C	NINAC	1	3	0.333333	1501	174.189	7.66455
122087253	Q7KN62	Transitional endoplasmic reticulum ATPase TER94 (EC 3.6.4.6) (Valosin-containing protein homolog)	RecName: Full=Transitional endoplasmic reticulum ATPase TER94; AltName: Full=Valosin-containing protein homolog	TERA	5	26	0.192308	801	88.8033	5.35107
12644023	Q02645	Protein hu-li tai shao (Adducin-like protein)	RecName: Full=Protein hu-li tai shao; AltName: Full=Adducin-like protein	HTS		3	0	1156	127.86	6.39209
12644120	P11996	Larval serum protein 1 beta chain (Hexamerin-1-beta)	RecName: Full=Larval serum protein 1 beta chain; AltName: Full=Hexamerin-1-beta; Flags: Precursor	LSP1B		3	0	789	95.8494	5.64307
190358933	P13217	1-phosphatidylinositol 4,5-bisphosphate phosphodiesterase (EC 3.1.4.11) (No receptor potential A protein) (Phosphoinositide phospholipase C)	RecName: Full=1-phosphatidylinositol 4,5-bisphosphate phosphodiesterase; AltName: Full=No receptor potential A protein; AltName: Full=Phosphoinositide phospholipase C	PIPA		2	0	1095	124.784	7.00537
12229687	Q9VSH3	Probable Bax inhibitor 1 (BI-1)	RecName: Full=Probable Bax inhibitor 1; Short=BI-1	BI1		2	0	245	27.5563	8.74854
1168731	P45594	Cofilin/actin-depolymerizing factor homolog (Protein D61) (Protein twinstar)	RecName: Full=Cofilin/actin-depolymerizing factor homolog; AltName: Full=Protein D61; AltName: Full=Protein twinstar	CADF		2	0	148	17.1425	7.1665
74869219	Q9VI82	Nucleolar complex protein 3 homolog (NOC3 protein homolog) (NOC3-like protein) (Nucleolar complex-associated protein 3-like protein)	RecName: Full=Nucleolar complex protein 3 homolog; Short=NOC3 protein homolog; AltName: Full=NOC3-like protein; AltName: Full=Nucleolar complex-associated protein 3-like protein	NOC3L		2	0	822	94.4336	8.96826
33302613	P54622	Single-stranded DNA-binding protein, mitochondrial (Dm mtSSB) (Mt-SSB) (MtSSB) (Protein low power)	RecName: Full=Single-stranded DNA-binding protein, mitochondrial; Short=Dm mtSSB; Short=Mt-SSB; Short=MtSSB; AltName: Full=Protein low power; Flags: Precursor	SSBP		2	0	146	16.3575	9.84717
76803826	P19334	Transient receptor potential protein	RecName: Full=Transient receptor potential protein	TRP		1	0	1275	142.503	8.1333
32172462	Q9W391	Probable phosphorylase b kinase regulatory subunit alpha (Phosphorylase kinase subunit alpha)	RecName: Full=Probable phosphorylase b kinase regulatory subunit alpha; Short=Phosphorylase kinase subunit alpha	KPBA		1	0	1247	140.423	6.56592
120800	P10405	Retrovirus-related Gag polyprotein from transposon gypsy	RecName: Full=Retrovirus-related Gag polyprotein from transposon gypsy	GAGY		1	0	451	50.6445	6.48096
29427671	Q07171	Gelsolin	RecName: Full=Gelsolin; Flags: Precursor	GELS		1	0	798	88.3199	5.09717
46577598	Q24008	Inactivation-no-after-potential D protein	RecName: Full=Inactivation-no-after-potential D protein	INAD		1	0	674	74.285	8.26514
224487970	A1ZAX1	Eukaryotic translation initiation factor 3 subunit C (eIF3c) (Eukaryotic translation initiation factor 3 subunit 8)	RecName: Full=Eukaryotic translation initiation factor 3 subunit C; Short=eIF3c; AltName: Full=Eukaryotic translation initiation factor 3 subunit 8	EIF3C		1	0	910	105.588	6.06201
74869554	Q9VKA4	Probable G-protein coupled receptor CG31760	RecName: Full=Probable G-protein coupled receptor CG31760	Y1760		1	0	1075	119.546	7.02002
32172433	P45437	Coatomer subunit beta (Beta-coat protein) (Beta-COP)	RecName: Full=Coatomer subunit beta; AltName: Full=Beta-coat protein; Short=Beta-COP	COPB		1	0	964	107.339	6.31592
117859	P18935	Cytochrome b (Complex III subunit 3) (Complex III subunit III) (Cytochrome b-c1 complex subunit 3) (Ubiquinol-cytochrome-c reductase complex cytochrome b subunit)	RecName: Full=Cytochrome b; AltName: Full=Complex III subunit 3; AltName: Full=Complex III subunit III; AltName: Full=Cytochrome b-c1 complex subunit 3; AltName: Full=Ubiquinol-cytochrome-c reductase complex cytochrome b subunit	CYB		1	0	378	43.196	8.49951
34978339	P92177	14-3-3 protein epsilon (Suppressor of Ras1 3-9)	RecName: Full=14-3-3 protein epsilon; AltName: Full=Suppressor of Ras1 3-9	1433E		1	0	262	29.7798	4.77979
73920745	P16620	Tyrosine-protein phosphatase 69D (EC 3.1.3.48) (Protein-tyrosine-phosphate phosphohydrolase) (DPTP)	RecName: Full=Tyrosine-protein phosphatase 69D; AltName: Full=Protein-tyrosine-phosphate phosphohydrolase; Short=DPTP; Flags: Precursor	PTP69		1	0	1462	167.354	6.58057
