# Supplementary material for: The Drosophila ribonucleoprotein Clueless is required for ribosome biogenesis in vivo
Source: J Biol Chem. 2024 Oct 30;300(12):107946. doi: 10.1016/j.jbc.2024.107946 (PMC11625335; doi:10.1016/j.jbc.2024.107946)
Supplement: Table S2 [file mmc6.xlsx]

## Sheet: Sheet1
Proteins identified by mass spectrometry analysis of unique Clu-associated bands
SENA_ASIP1_101711
Hits	Protein Mass	No. of Peptide	Sequence Header	gi number	Relative Abundance
1	161778	53	>gi|20130037|ref|NP_611095.1| CG8443 [Drosophila melanogaster]_x0001_gi|229486463|sp|A1ZAB5.1|K0664_DROME RecName: Full=Protein KIAA0664 homolog_x0001_gi|7302977|gb|AAF58047.1| CG8443 [Drosophila melanogaster]	20130037	0.82331	Clu
2	232240	30	>gi|24762818|ref|NP_726506.1| zipper, isoform B [Drosophila melanogaster]_x0001_gi|21645103|gb|AAM70805.1| zipper, isoform B [Drosophila melanogaster]	24762818	0.126027	Zip
3	140809	4	>gi|22024201|ref|NP_611354.2| CG30122, isoform B [Drosophila melanogaster]_x0001_gi|21626980|gb|AAF57660.2| CG30122, isoform B [Drosophila melanogaster]	22024201	0.0207362	CG30122
4	279100	3	>gi|17136504|ref|NP_476739.1| alpha spectrin [Drosophila melanogaster]_x0001_gi|14424461|sp|P13395.2|SPTCA_DROME RecName: Full=Spectrin alpha chain_x0001_gi|7292157|gb|AAF47569.1| alpha spectrin [Drosophila melanogaster]	17136504	0.00549547
5	139883	2	>gi|268053724|ref|YP_003289292.1| structural protein [Drosophila melanogaster totivirus SW-2009a]_x0001_gi|262225300|gb|ACU32788.1| structural protein [Drosophila melanogaster totivirus SW-2009a]	268053724	0.0161946
6	50560.6	1	>gi|17137572|ref|NP_477375.1| elongation factor 1alpha48D, isoform A [Drosophila melanogaster]_x0001_gi|24652838|ref|NP_725085.1| elongation factor 1alpha48D, isoform B [Drosophila melanogaster]_x0001_gi|194883860|ref|XP_001976015.1| GG20229 [Drosophila erecta]_x0001_	17137572	0.00823707
SENA_ASIP2_101711
Hits	Protein Mass	No. of Peptide	Sequence Header	gi number	Relative Abundance
1	139883	18	>gi|268053724|ref|YP_003289292.1| structural protein [Drosophila melanogaster totivirus SW-2009a]_x0001_gi|262225300|gb|ACU32788.1| structural protein [Drosophila melanogaster totivirus SW-2009a]	268053724	0.0620863
2	29230	12	>gi|24663668|ref|NP_729871.1| ribosomal protein S4, isoform A [Drosophila melanogaster]_x0001_gi|24663672|ref|NP_524053.2| ribosomal protein S4, isoform B [Drosophila melanogaster]_x0001_gi|195327307|ref|XP_002030362.1| GM25394 [Drosophila sechellia]_x0001_gi|19558999	24663668	0.0889396
3	34138.7	10	>gi|19920382|ref|NP_608375.1| CG9577 [Drosophila melanogaster]_x0001_gi|17945484|gb|AAL48795.1| RE22677p [Drosophila melanogaster]_x0001_gi|22831377|gb|AAF45374.2| CG9577 [Drosophila melanogaster]_x0001_gi|220948242|gb|ACL86664.1| CG9577-PA [synthetic construct]_x0001_gi|22	19920382	0.0476493
4	30531.4	8	>gi|17136632|ref|NP_476813.1| porin, isoform A [Drosophila melanogaster]_x0001_gi|19550069|ref|NP_599110.1| porin, isoform B [Drosophila melanogaster]_x0001_gi|85724932|ref|NP_001033899.1| porin, isoform C [Drosophila melanogaster]_x0001_gi|195339971|ref|XP_002036590.	17136632	0.0502763
5	30883.7	7	>gi|17530825|ref|NP_511063.1| ribosomal protein L7A, isoform D [Drosophila melanogaster]_x0001_gi|24640138|ref|NP_727094.1| ribosomal protein L7A, isoform A [Drosophila melanogaster]_x0001_gi|195469971|ref|XP_002099909.1| RpL7A [Drosophila yakuba]_x0001_gi|195565439|r	17530825	0.0843813
6	28244.8	7	>gi|8484|emb|CAA33207.1| ribosomal protein [Drosophila melanogaster]	8484	0.0641748
7	26565.1	6	>gi|19921606|ref|NP_610077.1| replication protein A2 [Drosophila melanogaster]_x0001_gi|17861854|gb|AAL39404.1| GM04951p [Drosophila melanogaster]_x0001_gi|22946959|gb|AAF53948.2| replication protein A2 [Drosophila melanogaster]_x0001_gi|116811973|emb|CAL26153.1| CG92	19921606	0.0190087
8	28561	6	>gi|17737290|ref|NP_511073.1| ribosomal protein S6, isoform B [Drosophila melanogaster]_x0001_gi|133975|sp|P29327.1|RS6_DROME RecName: Full=40S ribosomal protein S6_x0001_gi|158231|gb|AAB05982.1| ribosomal protein S6 [Drosophila melanogaster]_x0001_gi|158233|gb|AAB059	17737290	0.073287
9	27737.6	5	>gi|24651668|ref|NP_733433.1| ribosomal protein L6, isoform A [Drosophila melanogaster]_x0001_gi|7302065|gb|AAF57166.1| ribosomal protein L6, isoform A [Drosophila melanogaster]	24651668	0.042801
10	42174	5	>gi|17137090|ref|NP_477091.1| actin 87E, isoform A [Drosophila melanogaster]_x0001_gi|24646579|ref|NP_731812.1| actin 87E, isoform B [Drosophila melanogaster]_x0001_gi|125775619|ref|XP_001359004.1| GA14877 [Drosophila pseudoobscura pseudoobscura]_x0001_gi|194741258|re	17137090	0.0408556
11	28324.1	5	>gi|24652322|ref|NP_476885.2| 14-3-3zeta, isoform D [Drosophila melanogaster]_x0001_gi|24652324|ref|NP_724884.1| 14-3-3zeta, isoform E [Drosophila melanogaster]_x0001_gi|62471695|ref|NP_001014515.1| 14-3-3zeta, isoform J [Drosophila melanogaster]_x0001_gi|194858063|re	24652322	0.0369004
12	28446.8	5	>gi|21358097|ref|NP_652611.1| SF2 [Drosophila melanogaster]_x0001_gi|194901262|ref|XP_001980171.1| GG20059 [Drosophila erecta]_x0001_gi|195349404|ref|XP_002041235.1| GM15444 [Drosophila sechellia]_x0001_gi|7243684|gb|AAF43413.1|AF232773_1 SR family splicing factor SF2	21358097	0.0630158
13	25071.4	4	>gi|20129605|ref|NP_609925.1| CG10641 [Drosophila melanogaster]_x0001_gi|194879888|ref|XP_001974322.1| GG21667 [Drosophila erecta]_x0001_gi|195344958|ref|XP_002039043.1| GM17046 [Drosophila sechellia]_x0001_gi|195580024|ref|XP_002079856.1| GD21793 [Drosophila simulans	20129605	0.0302215
14	29405.1	4	>gi|158700|gb|AAA28972.1| tropomyosin II non-muscle isoform [Drosophila melanogaster]	158700	0.00560082
15	31571.5	4	>gi|17136938|ref|NP_477005.1| capping protein beta [Drosophila melanogaster]_x0001_gi|194854213|ref|XP_001968307.1| GG24802 [Drosophila erecta]_x0001_gi|195350381|ref|XP_002041719.1| GM16827 [Drosophila sechellia]_x0001_gi|195470529|ref|XP_002087559.1| GE17670 [Drosop	17136938	0.0169364
16	33116.2	4	>gi|18079273|ref|NP_511109.1| stress-sensitive B, isoform A [Drosophila melanogaster]_x0001_gi|24641095|ref|NP_727450.1| stress-sensitive B, isoform B [Drosophila melanogaster]_x0001_gi|195350750|ref|XP_002041901.1| GM11286 [Drosophila sechellia]_x0001_gi|195566103|re	18079273	0.0227547
17	50560.6	4	>gi|17137572|ref|NP_477375.1| elongation factor 1alpha48D, isoform A [Drosophila melanogaster]_x0001_gi|24652838|ref|NP_725085.1| elongation factor 1alpha48D, isoform B [Drosophila melanogaster]_x0001_gi|194883860|ref|XP_001976015.1| GG20229 [Drosophila erecta]_x0001_	17137572	0.0139721
18	36108.9	4	>gi|17137396|ref|NP_477269.1| receptor of activated protein kinase C 1 [Drosophila melanogaster]_x0001_gi|194765659|ref|XP_001964944.1| GF22837 [Drosophila ananassae]_x0001_gi|195339017|ref|XP_002036118.1| GM13296 [Drosophila sechellia]_x0001_gi|195434332|ref|XP_00206	17137396	0.018665
19	24429.2	3	>gi|24662946|ref|NP_648514.1| ribosomal protein L10Ab, isoform A [Drosophila melanogaster]_x0001_gi|195326942|ref|XP_002030182.1| GM25301 [Drosophila sechellia]_x0001_gi|195589627|ref|XP_002084552.1| GD14333 [Drosophila simulans]_x0001_gi|51701866|sp|Q9VTP4.2|R10AB_DR	24662946	0.0119979
20	33430.1	3	>gi|18543249|ref|NP_569951.1| phosphoglycerate mutase 5 [Drosophila melanogaster]_x0001_gi|74892748|sp|O46084.1|PGAM5_DROME RecName: Full=Serine/threonine-protein phosphatase Pgam5, mitochondrial; Short=DPGAM5; AltName: Full=Phosphoglycerate mutase family	18543249	0.0251828
21	164368	3	>gi|13124684|sp|P04146.3|COPIA_DROME RecName: Full=Copia protein; AltName: Full=Gag-int-pol protein; Contains: RecName: Full=Copia VLP protein; Contains: RecName: Full=Copia protease_x0001_gi|1491679|emb|CAA26444.1| 31 KD polyprotein [Drosophila melanogast	13124684	0.00510557
22	50571.3	3	>gi|24655737|ref|NP_523795.2| beta-Tubulin at 56D, isoform B [Drosophila melanogaster]_x0001_gi|194753147|ref|XP_001958879.1| GF12605 [Drosophila ananassae]_x0001_gi|195028304|ref|XP_001987016.1| GH20203 [Drosophila grimshawi]_x0001_gi|195122798|ref|XP_002005898.1| GI	24655737	0.00979219
23	34766.3	3	>gi|28574296|ref|NP_523905.2| succinyl coenzyme A synthetase alpha subunit, isoform A [Drosophila melanogaster]_x0001_gi|320545545|ref|NP_001189044.1| succinyl coenzyme A synthetase alpha subunit, isoform B [Drosophila melanogaster]_x0001_gi|195587550|ref|XP_002	28574296	0.0106831
24	27989.2	3	>gi|17864318|ref|NP_524726.1| ribosomal protein L8, isoform A [Drosophila melanogaster]_x0001_gi|24656124|ref|NP_728756.1| ribosomal protein L8, isoform B [Drosophila melanogaster]_x0001_gi|194865158|ref|XP_001971290.1| GG14870 [Drosophila erecta]_x0001_gi|195336908|r	17864318	0.0434147
25	34274.2	2	>gi|17136898|ref|NP_476975.1| walrus, isoform B [Drosophila melanogaster]_x0001_gi|24652801|ref|NP_725073.1| walrus, isoform A [Drosophila melanogaster]_x0001_gi|4972696|gb|AAD34743.1| unknown [Drosophila melanogaster]_x0001_gi|7303574|gb|AAF58627.1| walrus, isoform A	17136898	0.0145929
26	30365.1	2	>gi|24585145|ref|NP_724165.1| lethal (2) 37Cc, isoform A [Drosophila melanogaster]_x0001_gi|24585147|ref|NP_476607.2| lethal (2) 37Cc, isoform B [Drosophila melanogaster]_x0001_gi|194879728|ref|XP_001974289.1| GG21649 [Drosophila erecta]_x0001_gi|195345029|ref|XP_0020	24585145	0.00823644
27	26400.3	2	>gi|24585669|ref|NP_724341.1| histone H1 [Drosophila melanogaster]_x0001_gi|78706962|ref|NP_001027286.1| histone H1 [Drosophila melanogaster]_x0001_gi|78706980|ref|NP_001027295.1| histone H1 [Drosophila melanogaster]_x0001_gi|78706988|ref|NP_001027299.1| histone H1 [D	24585669	0.00551251
28	31334.4	2	>gi|19922142|ref|NP_610830.1| CG3884, isoform B [Drosophila melanogaster]_x0001_gi|17945471|gb|AAL48789.1| RE21371p [Drosophila melanogaster]_x0001_gi|21627302|gb|AAM68621.1| CG3884, isoform B [Drosophila melanogaster]_x0001_gi|220948146|gb|ACL86616.1| CG3884-PB [synt	19922142	0.0120236
29	29945.1	2	>gi|17738065|ref|NP_524415.1| mitochondrial transcription factor A, isoform A [Drosophila melanogaster]_x0001_gi|12060501|dbj|BAB20089.1| mitochondrial transcription factor A [Drosophila melanogaster]_x0001_gi|15021779|dbj|BAB62223.1| mitochondrial transcription	17738065	0.00320943
30	28078.9	2	>gi|24582360|ref|NP_723226.1| xl6 [Drosophila melanogaster]_x0001_gi|7243686|gb|AAF43414.1|AF232774_1 SR family splicing factor 9G8 [Drosophila melanogaster]_x0001_gi|6433840|emb|CAB60724.1| DXl6 protein [Drosophila melanogaster]_x0001_gi|7297188|gb|AAF52454.1| xl6 [D	24582360	0.00937672
31	33078.1	2	>gi|24651125|ref|NP_524550.1| ATP synthase-gamma chain, isoform A [Drosophila melanogaster]_x0001_gi|24651127|ref|NP_733304.1| ATP synthase-gamma chain, isoform B [Drosophila melanogaster]_x0001_gi|24651129|ref|NP_733305.1| ATP synthase-gamma chain, isoform C [D	24651125	0.0208365
32	30155.2	2	>gi|24639372|ref|NP_570011.1| CG8636 [Drosophila melanogaster]_x0001_gi|75027986|sp|Q9W4X7.1|EI3G1_DROME RecName: Full=Eukaryotic translation initiation factor 3 subunit G-1; Short=eIF3g-1; AltName: Full=Eukaryotic translation initiation factor 3 RNA-bindi	24639372	0.00531437
33	23228.3	2	>gi|17136528|ref|NP_476755.1| suppressor of variegation 205, isoform A [Drosophila melanogaster]_x0001_gi|24582735|ref|NP_723361.1| suppressor of variegation 205, isoform B [Drosophila melanogaster]_x0001_gi|1170337|sp|P05205.2|HP1_DROME RecName: Full=Heterochro	17136528	0.0134288
34	161778	2	>gi|20130037|ref|NP_611095.1| CG8443 [Drosophila melanogaster]_x0001_gi|229486463|sp|A1ZAB5.1|K0664_DROME RecName: Full=Protein KIAA0664 homolog_x0001_gi|7302977|gb|AAF58047.1| CG8443 [Drosophila melanogaster]	20130037	0.0140967
35	33857.3	2	>gi|24658292|ref|NP_647958.1| CG4769 [Drosophila melanogaster]_x0001_gi|195337635|ref|XP_002035434.1| GM14701 [Drosophila sechellia]_x0001_gi|195587948|ref|XP_002083723.1| GD13884 [Drosophila simulans]_x0001_gi|7295470|gb|AAF50785.1| CG4769 [Drosophila melanogaster]_x0001_g	24658292	0.00566928
SENA_ASIP3_101711
Hits	Protein Mass	No. of Peptide	Sequence Header	gi number	Relative Abundance
1	22156.3	3	>gi|21358459|ref|NP_651782.1| ribosomal protein S7, isoform A [Drosophila melanogaster]_x0001_gi|24651337|ref|NP_733355.1| ribosomal protein S7, isoform C [Drosophila melanogaster]_x0001_gi|45553763|ref|NP_996312.1| ribosomal protein S7, isoform D [Drosophila me	21358459	0.503167
2	20859.4	3	>gi|21355917|ref|NP_647860.1| Chd64 [Drosophila melanogaster]_x0001_gi|194866267|ref|XP_001971839.1| GG14221 [Drosophila erecta]_x0001_gi|195337337|ref|XP_002035285.1| GM14014 [Drosophila sechellia]_x0001_gi|195491628|ref|XP_002093643.1| GE20649 [Drosophila yakuba]_x0001_gi	21355917	0.12305
3	21270.3	2	>gi|17137026|ref|NP_477054.1| ribosomal protein L11 [Drosophila melanogaster]_x0001_gi|194881348|ref|XP_001974810.1| GG21971 [Drosophila erecta]_x0001_gi|195487141|ref|XP_002091784.1| GE12050 [Drosophila yakuba]_x0001_gi|195584878|ref|XP_002082231.1| GD11455 [Drosophi	17137026	0.193365
4	19645.8	1	>gi|17864338|ref|NP_524742.1| mitochondrial ribosomal protein L12 [Drosophila melanogaster]_x0001_gi|195588905|ref|XP_002084197.1| GD14139 [Drosophila simulans]_x0001_gi|7295020|gb|AAF50348.1| mitochondrial ribosomal protein L12 [Drosophila melanogaster]_x0001_gi|1676	17864338	0.0324792
5	18943.7	1	>gi|28574622|ref|NP_649169.3| translocase of outer membrane 20 [Drosophila melanogaster]_x0001_gi|195354334|ref|XP_002043653.1| GM19743 [Drosophila sechellia]_x0001_gi|195591699|ref|XP_002085576.1| GD14848 [Drosophila simulans]_x0001_gi|16769486|gb|AAL28962.1| LD34461	28574622	0.0298138
6	19218.8	1	>gi|17647881|ref|NP_523975.1| ribosomal protein L14 [Drosophila melanogaster]_x0001_gi|2500361|sp|P55841.1|RL14_DROME RecName: Full=60S ribosomal protein L14_x0001_gi|1749777|emb|CAA71121.1| ribosomal protein L14 [Drosophila melanogaster]_x0001_gi|1749780|emb|CAA71124	17647881	0.072719
7	17622.9	1	>gi|19921254|ref|NP_609649.1| ribosomal protein L24 [Drosophila melanogaster]_x0001_gi|195351299|ref|XP_002042172.1| GM25565 [Drosophila sechellia]_x0001_gi|195578972|ref|XP_002079336.1| GD22063 [Drosophila simulans]_x0001_gi|52783265|sp|Q9VJY6.1|RL24_DROME RecName: F	19921254	0.0454067
